# Supplementary material for: Physiological response and cardiorespiratory adaptation after a 6-week Nordic Walking training targeted at lipid oxidation in a group of post-menopausal women
Source: PLoS One. 2020 Apr 1;15(4):e0230917. doi: 10.1371/journal.pone.0230917 (PMC7112189; doi:10.1371/journal.pone.0230917)
Supplement: S1 Dataset — (XLSX) [file pone.0230917.s001.xlsx]

## Sheet: Anthropometric measurements
	Body height (cm)		Age (years)		Body mass (kg)		Lean Body Mass(kg)		BMI(kg)		Body Fat%		Fat Mass (kg)
	Mean	SD	Mean	SD	Mean	SD	Mean	SD	Mean	SD	Mean	SD	Mean	SD
NWTbefore	161.222	5.48319	57.8333	2.00734	69.3444	9.01393	45.1833	4.76387	26.6333	2.7939	34.5778	3.14485	24.1611	4.82812
NWTafter					68.7278	8.65949	44.9944	4.53528	26.35	2.69624	34.3167	3.18568	23.7333	4.67534

## Sheet: Hemodynamic indices at rest
	HRrest(bpm)		SBP(mmHg)		DBP(mmHg)
	Mean	SD	Mean	SD	Mean	SD
NWTbefore	85.8889	13.9701	127.5	10.3256	80.2778	8.12987
NWTafter	76.5556	12.2869	116.111	11.4475	74.4444	7.04792

## Sheet: Physiological indices 
	HR (bpm)		∑ HR(bpm)		FR(l/min)		VE(l/min)		TV(l)		VO2 (l/min)		VO2ml/kg/min)		RER		EE(cal)		VO2/HR
	Mean	SD	Mean	SD	Mean	SD	Mean	SD	Mean	SD	Mean	SD	Mean	SD	Mean	SD	Mean	SD	Mean	SD
Wbefore	140.444	13.1159	1459	155.907	27.7222	5.64442	34.3	6.35573	1.26833	0.28851	1.18	0.181108	16.8431	1.8331	0.882222	0.0420861	5.89667	0.934659	8.44649	1.38142
Wafter	123.444	13.6176	1308.94	154.065	28.3333	5.02933	33.7422	5.98605	1.20222	0.161703	1.19944	0.176651	17.6746	2.71921	0.837222	0.0515416	5.70278	0.868405	9.8201	1.67726
NWbefore	153.667	14.1172	1544	175.859	32.0556	4.47834	41.9222	8.8716	1.33278	0.233636	1.41	0.207478	20.3975	2.28294	0.895	0.0558622	6.925	1.09517	9.19384	1.23927
NWafter	136	14.7808	1395.28	170.108	31.1111	4.65123	41.6944	7.76542	1.35944	0.264096	1.42444	0.224767	20.8239	2.97836	0.852222	0.0311648	6.77889	1.06589	10.5412	1.72688

## Sheet: Restitution
	HR(bpm)		SBP(mmHg)		DBP(mmHg)		HRR%		HRmax-3min
	Mean	SD	Mean	SD	Mean	SD	Mean	SD	Mean	SD
Wbefore	97.9444	13.3349	136.667	11.1144	85.2778	6.52421	85.8967	13.8678	58.0556	10.241
Wafter	95.1111	20.4878	120.833	8.95249	76.3889	6.37217	83.4592	10.3302	60.2778	11.5494
NWbefore	99.3889	12.4718	135.556	7.64832	86.1111	6.31421	81.7665	14.8494	58.9444	10.6962
NWafter	98.1667	12.9035	122.222	9.2708	77.7778	6.90742	77.5007	11.9294	58.8333	9.03099

## Sheet: VO2max
	VO2max(l/min)		VO2max (ml/kg/min)
	Mean	SD	Mean	SD
Wbefore	1.94611	0.276685	28.4239	5.03058
Wafter	2.23944	0.303944	32.9842	5.49488
NWbefore	1.97333	0.168767	28.93	4.71148
NWafter	2.28444	0.2022	33.756	5.40342
