# Supplementary material for: Physiological response and cardiorespiratory adaptation after a 6-week Nordic Walking training targeted at lipid oxidation in a group of post-menopausal women
Source: PLoS One. 2020 Apr 1;15(4):e0230917. doi: 10.1371/journal.pone.0230917 (PMC7112189; doi:10.1371/journal.pone.0230917)
Supplement: S2 Dataset — (XLSX) [file pone.0230917.s002.xlsx]

## Sheet: HR
HR (bpm)
W		NW
Wb	Wa	NWb	NWa
146.967	130.216	160.687	143.35
133.922	116.673	146.646	128.65
140.444	123.444	153.667	136
