# Supplementary material for: Physiological response and cardiorespiratory adaptation after a 6-week Nordic Walking training targeted at lipid oxidation in a group of post-menopausal women
Source: PLoS One. 2020 Apr 1;15(4):e0230917. doi: 10.1371/journal.pone.0230917 (PMC7112189; doi:10.1371/journal.pone.0230917)
Supplement: S3 Dataset — (XLSX) [file pone.0230917.s003.xlsx]

## Sheet: VO2max
VO2max(l/min)					VO2max(ml/kg/min)
W		NW			W		NW
before	after	before	after		before	after	before	after
2.0837	2.39059	2.05726	2.385		30.9255	35.7168	31.273	36.443
1.80852	2.0883	1.88941	2.18389		25.9222	30.2517	26.587	31.0689
1.94611	2.23944	1.97333	2.28444		28.4239	32.9842	28.93	33.756
